# Supplementary material for: Association of microRNA-210-3p with NT-proBNP, sST2, and Galectin-3 in heart failure patients with preserved and reduced ejection fraction: A cross-sectional study
Source: PLoS One. 2025 Apr 3;20(4):e0320365. doi: 10.1371/journal.pone.0320365 (PMC11991677; doi:10.1371/journal.pone.0320365)
Supplement: S1 File — (XLSX) [file pone.0320365.s001.xlsx]

## Sheet: Sheet1
S. No.	Age	Sex	BMI	WHR	HTN	DM	EF%	NYHA	TC	TGL	HDL	LDL	FPG	PPG	HbA1c	BUN	creat	Hb	NTproBNP	sST2	GAL3	MiR-210-3p	MAGGIC
1	63	M	25.9738	0.953846	15	0	<49	III	189	139	33	82	110	97	6	8	0.8	12.3	463.9	22.475	37.9	1.04247	19
2	83	M	27.8488	0.95625	20	0	<49	IV	200	124	40	133	102		5.6	26	1.3	11.5	569.8	46	38.75	140.07	32
3	66	M	33.1504	0.935065	15	0	<49	IV	241	148	50	162		241	13.4	13	1.5	14.9	539.3	30.25	43.6	0.15932	26
4	57	M	26.9161	0.934783	10	0	<49	III	292	159	54	210		148	8.1	13	0.8	11.1	479	34.5	10.4	4.85678	17
5	53	M	27.0552	0.944444	15	0	<49	IV	153	105	22	111	95		5.2	19	0.9	14.3	457.8	31.65	25.3	18.7654	18
6	39	M	28.7105	0.959641	8	0	<49	III	239	173	41	73	89		6	9	0.8	11.8	449.2	61.75	31.95	0.0511189	14
7	59	M	25.3333	0.927336	5	0	<49	IV	190	112	36	134		140	5.8	14	1.1	14	448.6	47.4	40.55	0.0511189	25
8	73	M	18.3907	0.601179	18	0	<49	III	256	232	42	164	104		5.4	11	0.8	9.7	447	32.475	15.535	2.2974	26
9	66	M	30.2222	0.933333	6	0	<49	IV	258	204	56	75	110		5.2	10	0.7	12.8	479.9	34	8.9	21.1121	23
10	63	M	26.2227	0.968421	15	0	<49	IV	245	182	52	119		128	4.9	14	1.1	12.2	517.8	37	21.55	0.0511189	24
11	55	M	26.5625	0.983333	8	0	<49	IV	212	92	56	132		135	6	8	0.8	13.8	516.6	79.95	19.95	19.9733	21
12	58	M	33.2031	0.954545	12	0	<49	III	159	112	31	110	99	110	5	7	0.7	17.8	456.6	31.85	43.05	0.118257	15
13	40	M	29.5858	0.953003	6	0	<49	IV	177	115	41	109	104		5.4	29	2.2	8.5	423.6	44.05	29.7	0.0595399	24
14	68	M	26.8962	0.919298	12	0	<49	III	236	183	53	104		121	6	21	1.3	13.3	532.4	36.25	36.15	0.269807	24
15	65	M	27.3356	0.953086	8	0	<49	IV	205	174	52	97	85	136	5.6	22	1.3	17.1	457.8	42.3	2.9	18.1261	27
16	62	M	29.6485	0.931507	6	0	<49	IV	239	274	40	164	94		5.7	7	0.6	14.1	453.2	55.71	15.87	6.1475	28
17	71	M	23.3844	0.941176	15	0	<49	IV	201	68	47	131		136	6	13	1.3	15.3	457.4	41.6	47.85	0.134904	31
18	72	M	27.1809	0.96	7	0	<49	IV	235	175	43	164		126	5	21	1.4	14.8	498.5	37.25	24.915	2.75108	29
19	45	M	27.5506	0.96	8	0	<49	III	247	212	47	172	96		5	10	0.8	15.6	446.1	62.61	18.5	0.993092	16
20	80	M	32.8824	0.961538	10	0	<49	III	188	92	59	109	125		5.4	14	0.8	12.3	495	16.53	18.29	0.757858	27
21	67	M	25.2363	0.965147	8	10	<49	IV	111	114	28	71		140	7.2	16	1	10	490.5	32.77	16.94	0.14161	24
22	45	F	18.9069	0.941176	5	5	<49	III	184	162	38	122		169	9.9	10	1	7.8	471	44.94	52	3.01049	13
23	55	F	23.5078	0.951087	10	10	<49	IV	205	220	37	148		182	10.1	12	0.7	13.3	498.5	33.095	6.83	1.31039	23
24	70	F	23.7954	0.9375	30	30	<49	III	135	70	35	87		155	8.6	11	0.9	15.3	437.8	37.895	13.725	64.4452	26
25	64	M	29.0943	0.977528	15	3	<49	IV	240	278	44	174	120	130	6.7	8	0.7	12.2	482.8	39.7	26.35	0.143587	28
26	65	F	22.7583	0.942408	10	10	<49	IV	187	132	30	45		175	9.8	25	2.1	11.1	621.2	47.95	16.45	6.40856	30
27	63	M	28.3531	0.94382	20	20	<49	III	118	306	39	64		208	11.3	23	0.9	12.1	505.3	48.3	2.9	14.723	33
28	63	F	28.1969	0.951542	5	10	<49	III	189	112	29	57		120	6.7	20	1.1	13.4	491.3	23	17.95	0.105112	22
29	80	M	28.8415	0.965909	25	25	<49	III	142	75	29	91		160	9.1	58	1.7	10.7	548.3	24.2	26.8	14.42	34
30	88	M	20.3954	0.95	5	10	<49	III	134	129	29	88		175	10.5	19	1.1	11.5	589.6	25	18.8	4.59479	32
31	78	M	25.1039	0.953333	15	15	<49	III	191	107	23	65	97		5.5	9	0.8	13.4	474.4	41	34.65	1.59107	27
32	81	F	27.3437	0.958904	10	10	<49	III	139	50	36	92	118		6.5	23	1.3	12	515.6	26.05	16.35	0.668964	30
33	61	M	25.3515	0.944444	8	10	<49	IV	232	105	53	158		155	8.6	11	0.5	13	486.7	50.7	29.1	2.23457	25
34	78	M	22.0317	0.96	30	25	<49	IV	120	123	27	79		268	14.9	12	1	9.7	633.2	41.1	36.9	2.80889	31
35	75	F	23.6244	0.946262	20	20	<49	IV	239	107	58	164		239	9.2	10	1	9.9	1385.4	52.35	37.05	0.406126	29
36	65	F	26.4792	0.942408	12	12	<49	III	178	110	26	43	160		9.3	16	0.9	9.8	474.2	59.95	21.9	64.4452	20
37	65	M	28.1969	0.952381	8	8	<49	III	257	134	37	191	376	444	10.8	10	0.9	11.7	515.9	40.85	39.1	0.779165	23
38	69	M	26.4381	0.944444	15	12	<49	IV	258	110	81	153		172	9.6	15	1.1	11.2	490.6	32.6	36.7	0.131215	27
39	70	M	29.4758	0.950549	15	15	<49	III	190	112	36	134		233	8	17	1.3	10.4	664.3	25.95	21	0.0210505	27
40	60	M	19.1001	0.95356	10	10	<49	IV	240	278	44	174	130		6.6	10	0.8	15	571.5	48.15	49	2.18859	25
41	56	F	20.9042	0.933333	15	15	<49	III	143	160	28	104	255	256	11.4	9	0.5	11.8	472.2	24.05	19.9		17
42	73	M	21.5243	0.947368	15	15	<49	IV	258	110	81	153		168	10.8	13	0.7	10.3	516	27.9	12.3		34
43	75	M	22.0317	0.944615	30	30	<49	IV	239	274	40	164		136	7.6	23	1.3	14.4	522.8	47.15	40.4		34
44	76	M	26.5625	0.955224	20	12	<49	III	175	98	44	111		130	6.7	9	0.9	14	449.8	45.4	27.2		27
45	64	F	20.8117	0.941176	8	8	<49	IV	248	267	42	159		174	9.3	16	0.9	12.8	451.4	24.2	32.85		27
46	60	M	27.8852	0.958333	10	8	<49	III	256	176	52	165	139	198	11.5	8	0.6	11.5	464.6	32.45	20.85		22
47	58	F	27.4077	0.94382	10	10	<49	III	180	141	31	122		156	6.8	12	0.7	11.1	477.3	55.1	20.6		17
48	69	M	27.9421	0.955801	6	2	<49	IV	294	159	54	210		142	6.3	29	2.8	9.6	469.3	41.3	23.1		34
49	80	F	37.6558	0.958333	20	20	<49	IV	242	154	53	96		232	9.7	14	1.2	12.5	544.4	29	33.7		29
50	44	F	26.2227	0.944444	8	0	<49	III	247	125	54	162	129		6.4	6	0.5	12.8	450.6	50.12	33.91		13
51	61	F	29.6427	0.938272	8	8	<49	IV	200	137	32	143		178	9.5	17	0.9	11.9	474.6	46.1	14.5		18
52	67	M	27.5482	0.941176	6	4	<49	III	211	114	32	71			11.5	18	1.4	12.3	463	30.605	26.1		24
53	43	M	23.4375	0.9375	6	4	<49	IV	258	204	54	169		302	14.5	27	1.3	11.5	448.8	40.035	19.365		26
54	66	M	23.4375	0.95082	9	6	<49	IV	236	187	53	156		294	13.4	29	1.2	10.4	422.7	46.475	15.685		27
55	55	M	19.5312	0.927152	6	5	<49	IV	276	239	52	165		187	8.8	23	1.8	10.6	562.8	29.72	20.895		28
56	58	F	22.9344	0.934426	8	9	<49	III	284	231	43	185		241	13.9	18	0.9	11	539.1	39.715	23.595		17
57	65	F	28.3039	0.964706	12	10	<49	IV	258	226	41	178		246	6.9	15	1.2	10.8	473.7	43.81	11.31		26
58	63	M	28.0404	0.966667	10	10	<49	IV	283	257	56	188		213	6.5	14	1	12.3	539	29.32	14.1		24
59	72	F	29.6749	0.93913	15	10	<49	IV	255	209	82	141		401		15	0.9	12.3	434.4	49.51	18.35		26
60	80	F	25.3906	0.953425	18	12	<49	IV	187	97	35	65	98	137	6.2	14	0.8	10.2	504.7	42.655	21.55		31
61	68	F	21.6311	0.941176	8	4	<49	III	269	269	49	180		315	12.6	9	0.4	12.5	428.1	34.805	14.945		21
62	35	F	27.3437	0.957895	3	2	<49	IV	250	218	60	91	104		5.9	10	0.6	13	455	46.945	17.25		18
63	47	M	26.3465	0.914286	5	5	<49	IV	284	133	77	177		450	10.1	19	0.9	15.4	561.9	43.7	25.005		22
64	72	M	23.7253	0.950562	15	12	<49	IV	147	116	39	91		238	6.5	16	1.3	13.6	707.5	22.7	31.27		33
65	56	M	27.1816	0.945	6	4	<49	IV	150	126	36	100	139	157	7.6	12	1.1	8.6	479	45.555	15.325		25
66	57	M	28.5375	0.89	10	10	<49	III	238	178	35	148	315	364	12.5	7	0.6	11.2	475.5	47.515	23.435		20
67	63	M	27.3437	0.956522	7	5	<49	IV	259	110	81	153	235	346	12	25	1.2	15.9	525	37.625	19.88		25
68	65	M	24.2382	0.909091	10	8	<49	III	219	102	37	165	133	446	14.9	19	1.4	9.8	454.1	47.68	16.89		26
69	56	F	23.4236	0.942408	12	7	<49	IV	240	274	40	164	140		7.4	11	0.9	12	446.1	30.23	13.52		21
70	59	M	27.8876	0.930233	25	25	<49	IV	247	125	54	162		188	10.6	14	1	11.3	516.1	42.29	24.885		23
71	50	F	23.6652	0.958333	15	0	<49	III	186	191	44	119	109		6.1	11	0.6	13.3	429.3	34.3	37.6		11
72	50	M	26.5643	0.888889	6	6	<49	III	179	116	40	124	291		7.2	9	0.8	14.6	419.5	49.8	37.5		15
73	59	F	26.6389	0.947368	15	15	<49	III	195	160	42	128	180	246	9.2	10	0.5	10.9	420.7	47.6	48.7		17
74	81	F	25.6544	0.954545	25	35	<49	III	117	171	30	77	135		7.2	33	2.3	8.6	458.1	27.6	40		33
75	75	M	28.3531	0.946188	15	15	<49	III	219	102	37	165	138	185	6.8	7	0.8	14.5	542	24.5	31.7		32
76	71	M	27.4348	0.972727	20	20	<49	III	153	101	32	64	134	266	7.6	12	0.9	11.5	488.8	32.3	26.8		24
77	63	F	22.8928	0.961538	7	7	<49	III	178	108	47	117	122		6.5	8	0.8	8.4	383.5	36.6	21.8		19
78	60	M	21.7079	0.959064	12	12	<49	III	158	58	29	57		200	9.9	8	0.8	11.2	418.1	28.525	35.7		21
79	40	F	27.4077	0.961538	3	3	<49	III	134	129	29	88	130	224	7.1	9	0.7	11.7	419	73.3	22.2		13
80	46	F	21.4949	0.956113	5	5	<49	III	184	162	38	122	361	515	14.4	9	0.6	13.7	359.5	45.3	44		14
81	54	M	19.6052	0.963855	4	0	<49	III	221	156	48	151	114		6.3	12	1.3	8.9	426.3	27.29	36.36		19
82	43	M	21.2976	0.955224	4	0	<49	III	212	98	39	153	85	93	5.1	10	0.8	13.4	380.9	52.05	18.43		15
83	61	M	24.8358	0.941176	10	0	<49	III	166	246	36	104	99	107	6	9	0.7	13.8	363.8	20.95	22.42		20
84	41	F	28.8754	0.945378	4	0	<49	III	212	302	32	144	98	103	5.8	11	0.7	12.8	359.6	5.76	18.01		13
85	62	M	20.5761	0.95625	8	0	<49	III	202	288	31	133	106	119	5.9	8	0.8	13.9	417.3	22.26	17.77		20
86	35	M	25.498	0.936782	2	0	<49	III	188	80	50	115	105		5.7	8	1.2	11.9	353.1	39.05	17.77		24
87	70	M	27.6398	0.950739	25	0	<49	III	176	49	49	115	98	199	6.3	11	0.9	15.6	482.3	50.9	46.3		23
88	50	M	27.6495	0.940054	5	0	<49	III	204	86	49	137	129		6.2	7	0.7	14.4	402.6	28.3	22		14
89	60	F	24.3046	0.947368	7	0	<49	III	119	96	49	60	93		5.2	8	0.6	9.9	417.5	33.5	19.8		19
90	64	M	22.1482	0.947368	6	0	<49	III	136	203	32	90	102		6	14	0.9	14.2	382.7	50.8	24.7		20
91	51	M	28.3632	0.933333	2	0	<49	III	221	180	30	152	110			10	0.9	15.8	517	19.8	21.55		14
92	66	F	27.7723	0.956522	4	0	<49	III	274	208	73	174	90			7	0.6	11.4	438	68.5	14.5		21
93	68	F	21.0937	0.966184	20	20	<49	III	197	194	39	137	189	216	10.5	12	0.8	12.2	424.5	35.31	17.21		21
94	64	F	27.1855	0.952381	8	6	<49	III	214	103	58	142	135	145	7.5	9	0.6	13.1	434.4	5.88	34.07		18
95	51	M	28.8415	0.929752	7	7	<49	III	154	112	59	85	115		7.1	14	0.7	13.8	379.1	34.07	7.58		14
96	51	M	25.2092	0.959641	6	6	<49	III	205	220	37	148	140	192	8.3	10	1.1	14.9	435.3	46.7	14.8		15
97	61	M	27.8159	0.944444	4	4	<49	III	178	108	47	117	126		6.7	8	1.2	11.6	431	35.7	28.15		20
98	71	F	30.8532	0.965909	25	6	<49	III	119	96	49	60	159	246	6.4	6	0.6	11.8	406.4	14.5	24.14		20
99	42	M	20.2906	0.955414	3	3	<49	III	166	224	31	114	156	303	6.6	11	0.8	13.7	423.6	9.41	20.48		18
100	55	F	24.2349	0.931034	10	10	<49	III	178	108	47	117	125	295	7.7	5	0.6	10.1	392.6	48.4	15.7		17
1	52	M	25.2092	0.952381	5	0	>50	I	198	123	39	137	119		6	14	1.5	12.1	354.1	25.88	10.97	0.0374082	11
2	66	M	27.3437	0.981308	6	0	>50	I	225	100	54	147	97		5.4	17	1.1	15.3	389.2	27.07	11.13	0.150726	24
3	50	F	27.7671	0.947368	8	0	>50	I	257	134	37	191	105	158	5.5	5	0.5	8.5	318.2	8.59	24.91	1.46409	7
4	53	M	24.0205	0.958904	15	0	>50	I	223	115	44	159		117	6.5	7	1	16.8	438.9	57.05	17.18	0.183011	9
5	46	M	25.6209	0.944444	4	0	>50	I	209	80	53	141	97	106	5.4	11	0.9	15.5	315.3	19.66	23.44	3.5801	8
6	42	M	28.8415	0.967391	3	0	>50	II	166	264	27	115	102	94	5.7	10	0.7	11.8	353.1	12.24	16.76	0.876606	10
7	53	M	31.6242	0.941176	6	0	>50	II	153	151	32	107	112	92	6.2	11	1.1	15.5	408.3	18.52	17.28	0.125	9
8	64	M	25.9541	0.941538	12	0	>50	I	180	90	41	76		141	6.5	8	0.8	14.1	317.2	17.1	18.36	5.35171	11
9	54	M	30.8375	0.927536	7	0	>50	I	201	79	40	145	98	108	5.5	10	0.8	13.1	235.3	19	18.65	0.406126	4
10	45	M	27.264	0.965517	2	0	>50	I	173	143	31	121	86	95	4.9	9	0.9	13.6	429.9	15.29	11.62	0.00968522	6
11	57	F	22.9523	0.959119	6	0	>50	I	229	104	37	165	108	112	6	13	0.6	12	235.3	20.8	17.6	0.138696	9
12	46	M	24.0793	0.949721	5	0	>50	I	255	209	82	141		144	8	10	0.7	13.9	191.2	19.35	20.62	0.806642	7
13	43	F	21.3382	0.935673	4	0	>50	I	299	194	54	216		136	7.6	9	0.5	13.9	416.4	23.24	14.7	0.269807	6
14	42	M	19.9432	0.967742	3	0	>50	I	212	148	44	147	95		5.5	10	1	13.8	427.9	50.11	17.11	0.712025	9
15	41	M	26.1859	0.939227	2	0	>50	I	168	106	40	90	105		5.9	8	0.9	12.3	378.2	19.43	18.54	0.200267	6
16	54	F	31.4684	0.948509	6	0	>50	I	198	123	39	137	97	91	5.4	8	0.7	12.6	342.8	55.21	17.42	2.20381	2
17	59	F	24.9199	0.941718	12	0	>50	I	208	119	46	139	115	110	6.6	7	0.9	10.2	359.6	16.1	17.94	0.933033	8
18	30	M	25.8065	0.941176	2	0	>50	I	144	77	36	98	85	91	5.5	14	1	14.3	394.6	9.64	18.64	0.795536	6
19	68	M	23.5304	0.926829	8	0	>50	I	213	98	38	157	99	103	6	11	1	14.8	241.2	19.6	27.38	2.2974	14
20	61	M	26.2917	0.952381	10	0	>50	I	163	135	55	96	98	108	5.4	9	0.7	15.7	370.8	13.96	17.28	0.993092	11
21	59	F	28.5665	0.951327	15	0	>50	I	187	115	35	133	112	119	5.3	7	0.6	13.1	341.9	13.96	26.36	0.0802141	5
22	56	F	33.1032	0.974576	7	0	>50	I	157	124	41	98	140	142	6	8	0.6	11.5	323	41.65	6.5	0.072293	3
23	54	M	25.5094	0.959821	4	0	>50	I	196	195	40	133	115	99	6.4	14	1.6	15	406.4	23.05	17.04	0.231647	9
24	61	F	29.4758	0.939597	8	0	>50	I	175	89	37	81	93	102	5.2	7	0.6	12.5	393.7	12.99	17.04	0.115023	7
25	51	F	22.1003	0.941176	4	0	>50	I	146	89	32	99	98	107	5.4	14	0.8	12.1	408.3	39.3	17.35	29.2426	3
26	38	F	22.231	0.947692	3	0	>50	I	179	153	42	107	85	88	4.7	8	0.6	13.4	193	21.4	20.4	0.03125	3
27	42	M	19.2336	0.9689	6	0	>50	I	178	110	39	123	97	102	5.3	9	1.1	14.8	235.55	17.8	14.65	0.260616	10
28	49	F	22.1289	0.956656	8	0	>50	I	219	100	48	140	104	98	5.8	7	0.5	7.7	287.1	18.25	17.08	0.0780207	6
29	59	F	20.3074	0.94375	6	0	>50	I	166	259	47	95	122	100	6	10	0.6	12.7	149.2	11.9	16.35	0.25349	9
30	68	F	34.5758	0.958333	12	0	>50	I	160	140	55	86	111	128	6.7	9	0.7	12.8	404.6	18.64	18.43	0.10083
31	46	M	30.4687	0.854737	5	0	>50	I	187	132	35	123	107		6	11	0.8	14.2	201.9	19.9	34.52	0.213159	4
32	38	M	27.7671	0.964286	4	0	>50	I	177	244	47	108	89	106	5	12	0.9	14	386.4	14.4	17.53	0.712025	6
33	51	F	27.1416	0.967742	5	0	>50	I	222	168	50	141	104	110	5.6	8	0.6	11.6	392.8	15.62	17.11	0.0940779	2
34	73	M	25.9066	0.954545	25	0	>50	I	142	77	50	84	109	118	5.9	8	0.9	14.7	367.1	1.91	23.48	2.37841	15
35	37	M	28.3039	0.968182	6	0	>50	I	249	311	44	168	106		5.7	5	0.7	13	341.9	17.33	31.38	0.105112	6
36	66	M	27.9129	0.950704	8	0	>50	I	123	66	42	71	109		6.2	18	1.3	12	219.4	21.8	22.55	0.101532	15
37	46	F	25.9701	0.93578	5	0	>50	I	146	89	53	79	98		5.5	7	0.6	10.9	63.5	17.4	38.75	0.103665	2
38	44	F	25.7812	0.974359	6	0	>50	I	175	169	36	121	102		5.5	10	1.3	13.7	398.3	0.25	18.5	0.97942	4
39	79	F	28.6726	0.954545	25	0	>50	II	113	87	40	60	102		6.2	23	1.6	7.6	457	12	38.9	0.145592	19
40	71	M	26.6389	0.945946	15	0	>50	I	155	332	40	96	105		6.3	14	0.9	14.7	412.6	19.9	12.2	0.277392	15
41	60	F	22.7732	0.947368	6	0	>50	I	153	151	32	107		180	5.9	9	0.5	10	224.7	21	17.9		8
42	38	M	23.3355	0.913978	3	0	>50	I	217	235	43	155	105	152	5.9	8	0.9	16.1	451.6	19.25	16.9		7
43	54	F	25.6544	0.9375	6	0	>50	I	232	105	53	158	106	106	5.6	12	0.9	12.2	172.2	17.8	18.5		2
44	66	M	21.9363	0.95	15	0	>50	I	187	87	49	125	115		5.7	12	1.1	15.6	168.7	19.7	25.7		15
45	63	M	26.6389	0.952632	8	0	>50	I	205	220	37	148	86		5	5	0.6	12.1	259.2	3.8	30.6		11
46	49	M	24.9058	0.943445	4	0	>50	II	221	180	30	152	121		6.1	11	1	9	204.1	18.5	21.3		9
47	41	M	22.7751	0.934211	7	0	>50	I	166	203	31	113	118	110	6.6	11	1	15.3	139.1	18.9	13.1		7
48	56	F	23.2335	0.936416	5	0	>50	I	204	86	49	137	160	155	5.4	16	0.8	12.9	331.1	0.6	16.1		6
49	48	M	21.5645	0.941176	5	0	>50	I	240	278	44	174	125	160	6.3	9	0.6	15	194.1	23.1	10.6		7
50	76	M	25.3728	0.953678	12	0	>50	II	145	188	35	108	111		5.4	9	1	10.1	194.1	18.8	27.8		20
51	53	F	32.0889	0.947075	7	0	>50	I	208	175	40	167	108		6.3	9	0.9	14.3	337.2	22.2	11		0
52	58	M	30.7958	0.952381	18	0	>50	I	221	166	42	145	118		5.9	8	0.9	15.5	198.6	11.7	17.8		5
53	43	F	24.974	0.944444	8	0	>50	I	196	99	37	132	109		6	13	1.5	11.2	169.9	20.1	26.6		6
54	59	M	24.9202	0.956072	10	0	>50	I	231	158	52	89	98		5.5	10	0.8	11.8	197.5	21.6	25.6		8
55	36	M	24.5028	0.970874	2	0	>50	I	146	103	31	73	107		5.5	12	1.1	13.6	235.3	19.7	3.8		6
56	42	M	26.1224	0.954545	6	0	>50	I	223	115	44	159	110		6.1	13	0.8	9.7	346.6	22.6	5.5		4
57	62	M	28.578	1.04762	4	0	>50	I	268	249	67	179	134		6.1	9	0.8	14.9	248.8	15.7	5.3		9
58	40	M	32.912	0.97561	2	0	>50	I	241	186	46	171	118		6.2	10	0.9	13.6	150.5	17.6	19.9		2
59	43	M	22.5896	0.944444	4	0	>50	I	174	83	46	105	112	120	5	16	1.1	14.4	180.4	20	5.1		6
60	31	M	29.3548	0.946262	3	0	>50	I	244	297	44	146	95	93	4.9	7	0.7	14.5	214	17.4	5.5		4
61	47	M	29.3724	0.938272	4	0	>50	I	192	182	37	118		136	6.6	8	0.8	15.5	168.7	18.6	4.9		4
62	68	F	24.2439	0.938967	8	0	>50	I	168	114	35	107		121	6.3	9	1.2	9.4	268.2	21.1	17.2		11
63	67	M	27.1416	0.944444	15	0	>50	I	146	135	24	94		119	6.7	8	0.8	15.7	257	17.8	15.8		13
64	60	M	26.9111	0.954545	10	0	>50	I	149	82	34	94		140	6.4	16	1	13.9	211.8	19.8	19.1		11
65	66	M	26.079	0.965517	7	0	>50	I	129	150	41	79	95		5.5	12	1	15.3	183.9	17.9	22.1		13
66	52	F	36.6285	0.958333	6	0	>50	I	244	129	35	172		130	6.5	13	0.7	11.8	165.1	21.2	27.7		0
67	53	M	21.2245	0.941176	5	0	>50	I	345	359	48	218	89		5.9	16	1	12.8	305.6	22.7	23.9		4
68	50	M	29.2421	0.9	4	0	>50	I	206	169	35	137		136	5.4	7	0.6	13.2	173.4	22.7	17.4		3
69	46	M	26.1593	0.955882	7	0	>50	I	221	129	50	140		130	5.4	10	0.9	12.7	196.4	19.8	21.4		3
70	48	M	21.6441	0.96	8	0	>50	I	248	176	53	147		139	5.5	11	0.8	13.2	217.2	19.8	14.1		4
71	68	M	24.79	0.925926	3	0	>50	I	268	139	40	190	123	116	6.2	10	0.9	14.5	193	20.2	8.6		11
72	63	M	44.2739	0.962963	2	0	>50	I	191	96	26	68	118		6.2	13	1	16.4	200.8	17.7	26.6		7
73	62	M	28.1726	0.935	10	0	>50	I	174	123	43	97	122		6.3	10	1.1	11	220.4	17.7	22.2		10
74	63	F	19.563	0.9375	18	0	>50	I	172	108	52	94	98		5.5	11	0.9	12.5	166.3	18.5	16.5		10
75	45	F	20.83	0.961538	5	0	>50	I	201	93	37	140	92	103	5.4	7	0.5	13.9	155.4	19.7	15.5		3
76	50	F	24.0234	0.947368	10	0	>50	I	149	80	31	74	126		6.1	10	0.5	10	251.9	17.4	19.3		3
77	42	M	29.7211	0.96	5	0	>50	I	190	78	27	135	126		5	8	0.7	12.4	376.3	17.6	19.7		4
78	56	F	32.9964	0.938967	5	0	>50	I	220	165	42	142	119		5.8	10	0.7	8.6	201.9	19	25.15		3
79	52	F	25.2081	0.9375	7	0	>50	I	175	143	52	130	92	116	5.1	9	0.6	12.8	262.1	20.9	25.6		2
80	65	F	30.9037	0.947368	5	0	>50	I	202	158	42	127	96		5.4	7	0.7	13.6	242.6	17.6	5.4		7
81	64	F	30.359	0.947368	12	0	>50	I	170	150	40	107	94	140	5.5	11	1	11.8	229	13.2	10.9		5
82	53	F	31.1634	0.948837	10	0	>50	I	129	91	41	79	127	140	5.8	10	0.6	11.5	289.1	21.6	3.1		0
83	54	F	33.3333	0.941704	4	0	>50	I	200	129	43	133	95		5.1	9	1	12.5	285.1	21.1	17.7		0
84	32	M	39.6281	0.946237	3	0	>50	I	192	163	35	131	106		5.3	11	1.1	15.3	197.5	17.8	4.4		2
85	41	M	30.854	0.857143	5	0	>50	I	157	324	33	94	97	129	4.8	10	1.1	15	223.7	18.9	4.3		3
86	46	F	24.974	0.944444	3	0	>50	I	196	132	44	120	87	118	5.7	7	0.6	10.1	249.9	18.5	3.8		3
87	65	F	23.1911	0.930233	2	0	>50	I	169	152	42	139	108	113	6.1	13	1	16.6	185	17.8	20.8		10
88	38	M	30.4438	0.95	3	0	>50	I	167	96	49	60	100		5.9	16	1	15.6	116.5	22.6	33.3		2
89	58	F	23.5078	0.903226	4	0	>50	I	160	162	36	92	90		6.2	11	1	12.4	243.7	14.5	15.5		6
90	52	F	32.8933	0.932203	8	0	>50	I	230	90	41	161	91	105	5.1	15	0.9	11.7	382.7	19	14.4		0
91	45	F	24.0346	0.910326	4	0	>50	I	204	136	52	143		158	6.7	8	0.8	10.7	267.2	20	28.35		3
92	58	M	35.1962	0.921053	6	0	>50	I	202	142	42	164	131	197	6.4	17	0.8	10	278.2	19.7	27.35		2
93	67	F	25.8065	0.949254	10	0	>50	I	156	86	42	91		158	7.4	8	0.7	9.7	145.5	18.2	32.5		11
94	31	F	30.8532	0.940695	7	0	>50	II	162	96	29	90	110		5.8	17	0.8	16.9	201.9	32.95	21.3		2
95	63	F	25.5102	0.933333	7	0	>50	II	200	108	40	98		138	5.1	8	0.7	11.7	355.9	69.1	13.9		9
96	51	M	31.245	0.95	2	0	>50	I	268	139	40	190	95		5.4	8	0.5	14.5	386.9	32.3	6.51		2
97	55	M	24.5675	0.945274	8	0	>50	I	208	301	42	140		140	5.9	8	0.8	15.3	229	18.7	13.1		8
98	55	M	29.2101	0.953191	6	0	>50	I	208	301	42	140	95	102	5.3	8	0.8	14.3	351.3	6.3	16.7		7
99	54	M	26.4679	0.933333	8	0	>50	I	200	119	52	126	105	110	5.9	6	0.8	14.5	293	4.87	14.92		4
100	42	F	25.1486	0.962264	5	0	>50	I	166	264	27	115	105		5.7	6	0.5	13.6	324.4	43.8	47.3		3
101	63	M	21.7994	0.958333	5	0	>50	I	177	74	42	107	81		5.9	9	0.9	14.3	261.1	17.4	36.3		10
102	85	F	28.3039	0.945513	15	0	>50	I	187	89	36	71	102		5	10	1	10.5	593.2	17.7	23.99		18
103	61	F	27.0552	0.942184	6	6	>50	I	187	87	49	125		153	8.2	11	0.6	10.5	352.2	31.75	17.14		8
104	64	F	23.2434	0.965909	8	10	>50	I	225	100	54	147	141	161	6.1	5	0.6	11.8	403.7	10.22	16.63		11
105	48	M	24.4283	0.953125	6	6	>50	I	221	156	48	151	159	188	7.8	10	0.8	12	392.8	32.88	17.56		7
106	56	F	21.9875	0.955224	6	20	>50	I	157	124	41	98		168	7.4	8	0.7	13.1	339.1	86.96	15.91		9
107	68	F	22.4323	0.935673	10	10	>50	I	203	115	65	122	128	257	7.7	9	0.6	13.4	431.7	15.73	16.8		13
108	64	M	28.7619	0.924855	15	8	>50	I	213	98	38	157	108	126	7	9	1	13.8	435.3	18.01	17.42		11
109	53	M	26.2336	0.972727	7	7	>50	I	180	191	39	122	83	130	7	23	2.2	12.3	215.3	19.25	31.4		11
110	52	F	20.83	0.963855	6	2	>50	I	181	170	31	131		142	7.8	9	0.6	8.9	346.6	38.43	17.32		6
111	52	F	24.1672	0.941176	10	6	>50	I	180	191	39	122		130	6.7	8	0.7	12.7	304.7	10.11	17.04		6
112	46	M	34.2466	0.946237	4	4	>50	I	227	99	70	148	126	133	7	8	0.9	13	347.5	77.9	17.35		4
113	62	F	21.7079	0.945882	7	7	>50	I	172	91	38	109	118	122	6.8	8	1	15.3	316.2	2.85	17.63		11
114	41	M	22.4766	0.952381	5	5	>50	I	195	445	32	131	202	279	12.5	13	1	14.6	348.4	15.51	16.83		8
115	67	M	23.833	0.973621	12	12	>50	I	247	212	47	172	127	120	7.1	13	1	13.7	338.1	7.83	16.76		15
116	56	M	23.1911	0.9625	8	8	>50	I	159	161	37	72	130	156	7.7	12	1.1	10.6	360.6	14.5	17.8		12
117	63	M	26.4339	0.952941	10	10	>50	I	247	404	42	158	193	226	7.5	9	0.7	15.9	212.9	19	31.2		12
118	54	F	22.9481	0.958904	8	8	>50	I	224	81	49	154	110	120	6.5	7	0.6	11.6	367.1	15.79	8.99		6
119	70	F	24.093	0.955294	15	20	>50	I	221	172	55	139	171	256	9.5	8	0.8	11.3	328.6	10.16	15.5		15
120	53	F	26.7907	0.927536	9	9	>50	I	160	112	35	109	194	254	10.9	11	0.8	12	331.5	10.545	34.1		5
121	59	F	25.5749	0.938462	12	12	>50	I	155	153	41	95	212	396	11	6	0.7	11.8	380.9	8.73	17.46		8
122	56	F	27.6143	0.944196	6	6	>50	I	191	75	40	135	120		6.8	15	0.5	14.3	380.9	18.69	18.54		8
123	47	M	21.6311	0.954545	4	4	>50	I	176	319	29	119	114	157	6.3	12	0.9	14.1	329.6	22.26	17.8		7
124	55	F	27.3906	0.957711	8	8	>50	I	194	165	53	119	118	128	6.4	14	0.9	9.8	196.4	18.8	35.15		8
125	54	M	29.9643	0.938303	4	4	>50	I	174	80	47	111	240	407	13.7	18	0.8	14.3	352.2	6	17.08		6
126	50	M	27.5482	0.92	10	8	>50	I	185	110	42	113	136		7.6	1.5	1.3	11.8	342.8	19.8	14.6		8
127	66	F	28.4079	0.955056	8	8	>50	I	181	91	55	60	116	163	8.6	7	0.7	12.8	335.8	49.8	3.5		12
128	45	M	31.5963	0.965517	5	5	>50	I	184	162	38	122	140		7.8	9	0.9	14	241.6	17.5	8.6		5
129	58	F	22.4766	0.941176	15	5	>50	I	171	80	37	113	135		7.4	13	0.8	12.4	319.9	13.8	36.9		10
130	49	M	24.6097	0.946262	6	6	>50	I	212	148	44	147	274		11.1	10	0.7	15.8	239.5	20.8	16.4		8
131	67	M	24.7676	0.971084	8	8	>50	I	239	274	40	164	155	164	8.8	10	1.1	9.5	219.4	19.9	11.2		16
132	60	M	23.6128	0.950262	10	10	>50	I	169	236	39	114	154		8.5	11	0.4	14.1	402.8	30.9	4.5		13
133	64	F	23.03	0.941176	15	3	>50	I	225	100	54	147	105	202	6.7	10	1.1	12.4	412.4	18.1	18.7		12
134	65	M	27.268	0.931429	5	7	>50	I	151	119	29	76	168	182	8.6	8	0.9	11.2	437.8	16.44	11.6		13
135	53	M	33.8702	0.954545	6	8	>50	I	223	115	44	159	126		7	10	1	15.1	178.1	21.9	11		4
136	43	M	19.6072	0.942857	5	2	>50	I	172	105	29	128	238		8.6	7	0.6	14.2	196.4	20.1	23.5		9
137	44	F	24.4561	0.941176	10	6	>50	I	175	169	36	121	104		6.3	9	1	11.6	148	12.3	22		6
138	56	M	17.4135	0.915493	6	6	>50	I	181	92	42	122	152	280	8.8	10	0.8	13.6	148	17.7	14.9		13
139	49	M	31.2472	0.955497	8	8	>50	I	186	203	32	90	179	237	7.6	14	0.9	14.4	389.1	21.6	4.8		5
140	62	F	24.5308	0.942029	3	3	>50	I	143	160	28	104	209	283	7.8	9	0.6	9	220.4	23.2	24.3		12
141	55	M	28.6726	0.939227	20	20	>50	I	112	60	40	66	359	515	9.6	9	0.5	12.9	242	18.8	16.6		9
142	51	M	25.8065	0.947368	6	6	>50	I	219	102	37	165	285	148	7.8	7	0.8	14.1	384	35.9	12.3		7
143	51	M	21.551	0.942408	6	6	>50	I	138	95	41	89		122	6.8	13	0.8	14.3	162	14.3	3		8
144	75	F	22.8928	0.940397	30	30	>50	I	155	332	40	96		136	6.9	14	0.9	9.3	321.5	92.6	4.65		19
145	57	M	22.4996	0.958333	10	10	>50	I	169	236	39	114		130	6.6	13	0.8	10.5	401	14.5	27.2		11
146	58	F	28.3423	0.960674	15	15	>50	I	171	80	37	113		144	7.4	14	0.9	12.4	215.1	18.9	23.3		8
147	49	F	21.4949	0.956113	5	5	>50	I	196	132	44	120	145	176	7.8	9	0.6	11.8	225.8	20.1	24		6
148	50	F	25.1532	0.944444	3	3	>50	I	241	148	50	162	299	426	10.3	7	0.7	15.3	239.5	22.5	17.8		5
149	63	M	24.9199	0.954545	8	8	>50	II	169	236	39	114	180	300	8.7	8	0.8	13.7	379.6	22.8	14.5		13
150	65	F	25.3902	0.965909	15	5	>50	I	195	160	42	128		155	8.2	10	1	9.9	395.4	25.5	4.8		12
151	64	F	21.1927	0.958333	8	8	>50	I	188	92	59	109	120		7	8	0.6	14.4	354	95.1	22.7		11
152	68	M	24.0055	0.959596	10	10	>50	I	200	125	40	133		366	8.8	21	1.9	12	414.6	13.35	3.75		18
153	74	M	26.0584	0.9375	10	8	>50	I	141	59	38	63		303	8	9	0.7	13.1	409.5	17.65	2.4		15
154	43	F	25.3902	0.928962	2	5	>50	I	190	88	46	130		194	8.6	11	0.6	8.4	231.1	17.4	26.3		5
155	54	M	28.9993	0.957547	10	10	>50	I	229	346	38	137		164	6.7	11	0.7	12.8	234.3	17.9	28.3		7
156	48	F	36.391	0.956522	2	2	>50	I	258	187	53	172	178	198	8.6	9	1.1	13.6	109.5	22	7.9		7
157	52	M	16.7969	0.875	2	2	>50	I	250	104	59	178	130	195	6.1	14	1.5	11.8	198.6	17.6	18.9		12
158	57	M	24.8016	0.947368	5	4	>50	I	240	188	42	156	91	100	6.7	9	0.9	14.8	229	17.8	10		10
159	50	M	26.4463	0.944444	1	1	>50	I	221	180	30	152	130	178	6.4	15	0.9	15.5	178.1	19.7	24.1		6
160	30	F	26.0375	0.961765	3	2	>50	I	322	140	92	192		354	7.4	20	1.5	11.3	218.3	20.1	20.1		8
161	60	M	29.5159	0.951087	8	5	>50	I	171	69	23	62	156	167	11.1	8	1	9.7	377.2	22.6	3.37		11
162	57	F	28.3053	0.941176	2	15	>50	II	174	118	43	122		194	8.9	7	0.7	8.5	287.55	19.1	10.865		8
163	47	M	27.5312	0.936599	6	6	>50	I	175	50	63	102		189	10.5	8	0.6	13.3	328.9	26.8	11.95		6
164	50	M	25.7117	0.944444	5	5	>50	I	166	224	31	114	247	259	9	14	1.4	13.1	312.35	19.95	22.24		8
165	49	F	26.2188	0.947368	3	3	>50	I	163	47	78	91	145		7.3	9	0.6	12.4	305.9	18.6	3.95		5
166	82	M	27.2932	0.965714	10	10	>50	II	165	52	46	81	114		6.3	24	1.9	7.9	107.16	18.8	18.53		25
167	77	M	19.8347	0.942857	6	6	>50	I	192	42	74	63	144		7.5	8	0.6	11.5	178.7	18.2	18.74		21
168	54	M	23.4224	0.928571	5	5	>50	I	158	137	42	98	174	237	10.6	11	1.2	13.3	342.8	16.55	25.14		8
169	68	M	26.5625	0.944444	15	15	>50	I	235	200	46	162	158	321	8.7	10	0.8	13	291	26.7	17.18		13
170	49	M	26.4463	0.952381	6	6	>50	I	298	272	61	210	180	343	9.8	10	1.3	14.4	382.7	19.5	14.45		8
